# Supplementary material for: Time-resolved XUV ARPES with tunable 24–33 eV laser pulses at 30 meV resolution
Source: Nat Commun. 2019 Aug 6;10:3535. doi: 10.1038/s41467-019-11492-3 (PMC6684652; doi:10.1038/s41467-019-11492-3)
Supplement: Supplementary file 1 — Source Data [file 41467_2019_11492_MOESM1_ESM.zip]

Archive with 2 entries (2 files):
- Fig4h.txt
- Fig4g.txt
