# Supplementary material for: Time-resolved XUV ARPES with tunable 24–33 eV laser pulses at 30 meV resolution
Source: Nat Commun. 2019 Aug 6;10:3535. doi: 10.1038/s41467-019-11492-3 (PMC6684652; doi:10.1038/s41467-019-11492-3)
Supplement: Supplementary file 1 — Source Data [file 41467_2019_11492_MOESM1_ESM.zip › Fig4h.txt]

   7.0000000e+01   0.0000000e+00   5.8465300e-01

   9.5400000e+01   3.5385300e+00   1.1527800e+00

   1.2080000e+02   6.8529800e+00   1.2385600e+00

   1.4620000e+02   1.3606300e+01   6.2199200e-01
