# Supplementary material for: Time-resolved XUV ARPES with tunable 24–33 eV laser pulses at 30 meV resolution
Source: Nat Commun. 2019 Aug 6;10:3535. doi: 10.1038/s41467-019-11492-3 (PMC6684652; doi:10.1038/s41467-019-11492-3)
Supplement: Supplementary file 1 — Source Data [file 41467_2019_11492_MOESM1_ESM.zip › Fig4g.txt]

   7.0000000e+01   2.9562200e+01   1.5595200e+00

   9.5400000e+01   3.5533500e+01   6.7980500e+00

   1.2080000e+02   4.3469700e+01   5.3302900e+00

   1.4620000e+02   4.4912600e+01   3.3193900e+00
